# Supplementary material for: In vivo function of Pgβglu-1 in the release of acetophenones in white spruce
Source: PeerJ. 2017 Jul 7;5:e3535. doi: 10.7717/peerj.3535 (PMC5502087; doi:10.7717/peerj.3535)
Supplement: Supplemental Information 4 [file peerj-05-3535-s004.xlsx]

## Sheet: Values
Baseline correction performed using average fluoresence between cycles 3 and 10 with a threshold set to 0.003
Excluded "outlier" data points defined as 4 or more cycles different than the average Ct value for the transcript in the cDNA source, not including the outlier within the average
	BGLU	housekeeping	Run date	Transcripts
		ELF
GFP 1	30.7266	20.4111	April 29 2015 run #1	housekeeping (ELF)
	31.1069	20.44		BGLU
	30.3724	20.4896
average	30.7353	20.4469
PCR efficiency rep1	1.913
PCR efficiency rep2	1.948
PCR efficiency rep3	1.995
EF 1α normalized (-ΔCT) rep1	10.2797
EF 1α normalized (-ΔCT) rep2	10.66
EF 1α normalized (-ΔCT) rep3	9.92548
PCR efficiency average	1.954
(1+E)-ΔCT rep1	0.00102181
(1+E)-ΔCT rep2	0.000792048
(1+E)-ΔCT rep3	0.00129549
(1+E)-ΔCT average	0.00103645
(1+E)-ΔCT standard error	0.000145514
GFP 2	37.5631	19.8132
	37.8269	19.8359
	n.a.	19.8959
average	37.695	19.8484
PCR efficiency rep1	1.963
PCR efficiency rep2	1.983
PCR efficiency rep3	n.a.
EF 1α normalized (-ΔCT) rep1	17.7147
EF 1α normalized (-ΔCT) rep2	17.9786
EF 1α normalized (-ΔCT) rep3	n.a.
PCR efficiency average	1.954
(1+E)-ΔCT rep1	7.02023e-06
(1+E)-ΔCT rep2	5.88291e-06
(1+E)-ΔCT rep3	n.a.
(1+E)-ΔCT average	6.45157e-06
(1+E)-ΔCT standard error	5.68659e-07
GFP 3	32.1232	20.5131
	33.176	20.5369
	32.0397	20.6013
average	32.4463	20.5505
PCR efficiency rep1	1.959
PCR efficiency rep2	1.993
PCR efficiency rep3	1.938
EF 1α normalized (-ΔCT) rep1	11.5728
EF 1α normalized (-ΔCT) rep2	12.6255
EF 1α normalized (-ΔCT) rep3	11.4893
PCR efficiency average	1.954
(1+E)-ΔCT rep1	0.000429731
(1+E)-ΔCT rep2	0.000212288
(1+E)-ΔCT rep3	0.000454453
(1+E)-ΔCT average	0.000365491
(1+E)-ΔCT standard error	7.6933e-05
GFP 4	35.2187	20.7796
	34.0737	20.7746
	35.224	20.8782
average	34.8388	20.8108
PCR efficiency rep1	1.953
PCR efficiency rep2	1.999
PCR efficiency rep3	1.936
EF 1α normalized (-ΔCT) rep1	14.4079
EF 1α normalized (-ΔCT) rep2	13.2629
EF 1α normalized (-ΔCT) rep3	14.4131
PCR efficiency average	1.954
(1+E)-ΔCT rep1	6.43259e-05
(1+E)-ΔCT rep2	0.000138513
(1+E)-ΔCT rep3	6.41007e-05
(1+E)-ΔCT average	8.89798e-05
(1+E)-ΔCT standard error	2.47667e-05
BGLU 1	23.0808	20.5349
	23.2647	20.6728
	23.0561	20.6122
average	23.1339	20.6066
PCR efficiency rep1	1.995
PCR efficiency rep2	2
PCR efficiency rep3	1.994
EF 1α normalized (-ΔCT) rep1	2.47422
EF 1α normalized (-ΔCT) rep2	2.65807
EF 1α normalized (-ΔCT) rep3	2.4495
PCR efficiency average	1.954
(1+E)-ΔCT rep1	0.190629
(1+E)-ΔCT rep2	0.16854
(1+E)-ΔCT rep3	0.193812
(1+E)-ΔCT average	0.184327
(1+E)-ΔCT standard error	0.0079468
BGLU 2	23.7138	19.2085
	24.2403	19.2263
	23.7951	19.3151
average	23.9164	19.25
PCR efficiency rep1	1.961
PCR efficiency rep2	1.944
PCR efficiency rep3	1.909
EF 1α normalized (-ΔCT) rep1	4.4638
EF 1α normalized (-ΔCT) rep2	4.99032
EF 1α normalized (-ΔCT) rep3	4.54509
PCR efficiency average	1.954
(1+E)-ΔCT rep1	0.0502773
(1+E)-ΔCT rep2	0.0353341
(1+E)-ΔCT rep3	0.0476126
(1+E)-ΔCT average	0.044408
(1+E)-ΔCT standard error	0.00460169
BGLU 3	23.6781	20.6313
	23.7253	20.6488
	23.7011	20.7325
average	23.7015	20.6709
PCR efficiency rep1	1.949
PCR efficiency rep2	1.946
PCR efficiency rep3	1.951
EF 1α normalized (-ΔCT) rep1	3.00725
EF 1α normalized (-ΔCT) rep2	3.05437
EF 1α normalized (-ΔCT) rep3	3.03023
PCR efficiency average	1.954
(1+E)-ΔCT rep1	0.133388
(1+E)-ΔCT rep2	0.129243
(1+E)-ΔCT rep3	0.131351
(1+E)-ΔCT average	0.131327
(1+E)-ΔCT standard error	0.0011965
BGLU 4	23.1867	21.0718
	23.0701	21.0266
	23.1172	21.1512
average	23.1247	21.0832
PCR efficiency rep1	1.853
PCR efficiency rep2	1.993
PCR efficiency rep3	1.849
EF 1α normalized (-ΔCT) rep1	2.10349
EF 1α normalized (-ΔCT) rep2	1.98691
EF 1α normalized (-ΔCT) rep3	2.03392
PCR efficiency average	1.954
(1+E)-ΔCT rep1	0.244367
(1+E)-ΔCT rep2	0.264217
(1+E)-ΔCT rep3	0.256025
(1+E)-ΔCT average	0.25487
(1+E)-ΔCT standard error	0.00575913
BGLU 5	23.6552	20.3215
	23.7989	20.2309
	23.7802	20.4538
average	23.7448	20.3354
PCR efficiency rep1	1.951
PCR efficiency rep2	1.954
PCR efficiency rep3	1.956
EF 1α normalized (-ΔCT) rep1	3.31984
EF 1α normalized (-ΔCT) rep2	3.46356
EF 1α normalized (-ΔCT) rep3	3.44481
PCR efficiency average	1.954
(1+E)-ΔCT rep1	0.108187
(1+E)-ΔCT rep2	0.0982576
(1+E)-ΔCT rep3	0.099499
(1+E)-ΔCT average	0.101981
(1+E)-ΔCT standard error	0.00312368
BGLU 6	23.8314	20.161
	23.9694	20.1121
	23.9184	20.1535
average	23.9064	20.1422
PCR efficiency rep1	1.951
PCR efficiency rep2	1.955
PCR efficiency rep3	1.964
EF 1α normalized (-ΔCT) rep1	3.68922
EF 1α normalized (-ΔCT) rep2	3.82722
EF 1α normalized (-ΔCT) rep3	3.77622
PCR efficiency average	1.954
(1+E)-ΔCT rep1	0.0844728
(1+E)-ΔCT rep2	0.0770135
(1+E)-ΔCT rep3	0.0796902
(1+E)-ΔCT average	0.0803922
(1+E)-ΔCT standard error	0.00218171
Total Efficiency Average	1.95362
Total Efficiency Standard Error	0.00693094
H2O only negative control		38.3276
		37.3482
		38.3447

## Sheet: Sheet1
												expression relative to GFP
	BGLU	housekeeping		AVERAGE		STDEV			delta Ct	STDEV		ΔΔCt			2(-ΔΔCt)
		ELF		BGLU	ELF	BGLU	ELF
GFP 1	30.7266	20.4111		33.5865	20.4141	2.62178	0.370397		13.1723	2.64782		0	2.64782		6.26719	3.21338
	31.1069	20.44													0.159561
	30.3724	20.4896
GFP 2	37.5631	19.8132
	37.8269	19.8359
	n.a.	19.8959
GFP 3	32.1232	20.5131
	33.176	20.5369
	32.0397	20.6013
GFP 4	35.2187	20.7796
	34.0737	20.7746
	35.224	20.8782
LINE1	23.0808	20.5349		23.1339	20.6066	0.113953	0.0691202		2.52726	0.133278		-10.6451	0.133278		1756.35	1608.2
	23.2647	20.6728													1460.06
	23.0561	20.6122
LINE2	23.7138	19.2085		23.9164	19.25	0.283449	0.0571448		4.6664	0.289152		-8.50595	0.289152		444.21	370.86
	24.2403	19.2263													297.51
	23.7951	19.3151
LINE3	23.6781	20.6313		23.7015	20.6709	0.0235625	0.0541019		3.03062	0.0590102		-10.1417	0.0590102		1176.87	1130.65
	23.7253	20.6488													1084.43
	23.7011	20.7325
LINE4	23.1867	21.0718		23.1247	21.0832	0.058655	0.0630857		2.04144	0.0861407		-11.1309	0.0861407		2380.5	2246.52
	23.0701	21.0266													2112.54
	23.1172	21.1512
LINE5	23.6552	20.3215		23.7448	20.3354	0.0781286	0.112096		3.4094	0.136637		-9.76294	0.136637		955.146	872.736
	23.7989	20.2309													790.326
	23.7802	20.4538
LINE6	23.8314	20.161		23.9064	20.1422	0.0697819	0.0263573		3.76422	0.0745937		-9.40813	0.0745937		715.457	680.313
	23.9694	20.1121													645.169
	23.9184	20.1535
			fold change 2-ΔΔCt		STDEV+	STDEV-
		GFP	3.21338	3.05382	6.26719	0.159561
		L1	1608.2	148.146	1756.35	1460.06
		L2	370.86	73.35	444.21	297.51
		Line3	1130.65	46.2208	1176.87	1084.43
		L4	2246.52	133.976	2380.5	2112.54
		Line5	872.736	82.41	955.146	790.326
		Line6	680.313	35.1439	715.457	645.169

## Sheet: Graphs
Average	BGLU
GFP 1	0.00103645	1.03645	0.000374342
GFP 2	6.45157e-06	0.00645157	0.000233673
GFP 3	0.000365491	0.365491
GFP 4	8.89798e-05	0.0889798
BGLU 1	0.184327	184.327
BGLU 2	0.044408	44.408
BGLU 3	0.131327	131.327
BGLU 4	0.25487	254.87
BGLU 5	0.101981	101.981
BGLU 6	0.0803922	80.3922
PCR efficiency average	1.95362
SEM
GFP 1	0.000145514	0.145514
GFP 2	5.68659e-07	0.000568659
GFP 3	7.6933e-05	0.076933
GFP 4	2.47667e-05	0.0247667
BGLU 1	0.0079468	7.9468
BGLU 2	0.00460169	4.60169
BGLU 3	0.0011965	1.1965
BGLU 4	0.00575913	5.75913
BGLU 5	0.00312368	3.12368
BGLU 6	0.00218171	2.18171
PCR efficiency SE	0.00693094
GFP	0.000374342	0.000233673
Line1	0.184327	0.0079468
Line2	0.044408	0.00460169
Line3	0.131327	0.0011965
Line4	0.25487	0.00575913
