# Supplementary material for: In vivo function of Pgβglu-1 in the release of acetophenones in white spruce
Source: PeerJ. 2017 Jul 7;5:e3535. doi: 10.7717/peerj.3535 (PMC5502087; doi:10.7717/peerj.3535)
Supplement: Supplemental Information 5 [file peerj-05-3535-s005.xlsx]

## Sheet: RAW
	#	RT [min]	Area
0.032mM	1	9.4	153827
0.032mM	2	11.8	791036
0.032mM	3	15.7	195182
0.032mM	4	19.4	1399720
0.032mM	#	RT [min]	Area
0.032mM	1	9.4	138995
0.032mM	2	11.9	776505
0.032mM	3	15.7	198224
0.032mM	4	19.4	1752917
0.032mM	5	28.3	21928
0.032mM	#	RT [min]	Area
0.032mM	1	9.4	183687
0.032mM	2	11.9	878612
0.032mM	3	15.7	233438
0.032mM	4	19.4	1173540
0.032mM	5	19.7	156906
	#	RT [min]	Area
0.16mM	1	9.4	856699
0.16mM	2	11.8	4185345
0.16mM	3	15.7	1202631
0.16mM	4	19.4	1437139
0.16mM	#	RT [min]	Area
0.16mM	1	9.4	810074
0.16mM	2	11.8	4059593
0.16mM	3	15.7	1179643
0.16mM	4	19.4	1223734
0.16mM	#	RT [min]	Area
0.16mM	1	9.4	835582
0.16mM	2	11.8	4410249
0.16mM	3	15.7	1328486
0.16mM	4	19.4	1240364
	#	RT [min]	Area
0.8mM	1	9.4	3491097
0.8mM	2	11.8	16004227
0.8mM	3	15.7	6190275
0.8mM	4	19.4	1286064
0.8mM	#	RT [min]	Area
0.8mM	1	9.4	3149846
0.8mM	2	11.9	16984581
0.8mM	3	15.7	6531191
0.8mM	4	19.4	1195866
0.8mM	#	RT [min]	Area
0.8mM	1	9.4	3277720
0.8mM	2	11.8	16814020
0.8mM	3	15.7	6356267
0.8mM	4	19.4	1800011
	#	RT [min]	Area
4mM	1	9.4	9424637
4mM	2	11.9	60223469
4mM	3	15.7	22951745
4mM	4	19.4	1607850
4mM	#	RT [min]	Area
4mM	1	9.4	9166938
4mM	2	11.8	59961565
4mM	3	15.7	22574977
4mM	4	19.4	1361699
4mM	#	RT [min]	Area
4mM	1	9.4	10026593
4mM	2	11.9	61163844
4mM	3	15.7	22199362
4mM	4	19.4	1192167
	#	RT [min]	Area
20mM	1	8.9	401573
20mM	2	9.4	29525078
20mM	3	11.8	177465981
20mM	4	15.7	68343847
20mM	5	19.4	1917488
20mM	#	RT [min]	Area
20mM	1	8.9	439934
20mM	2	9.4	26130328
20mM	3	11.9	171210027
20mM	4	15.7	64059447
20mM	5	19.4	2100865
20mM	#	RT [min]	Area
20mM	1	8.9	368755
20mM	2	9.4	22507701
20mM	3	11.8	168989585
20mM	4	15.7	61650003
20mM	5	19.4	2226215
	#	RT [min]	Area
BG1-0_	1	9.4	1449630
BG1-0_	2	9.7	405760
BG1-0_	3	11.1	273017
BG1-0_	4	19.4	1861609
BG1-0_	5	19.5	369025
BG1-0_	#	RT [min]	Area
BG1-0_	1	9.3	640393
BG1-0_	2	9.4	1658767
BG1-0_	3	9.7	1132240
BG1-0_	4	11.1	492138
BG1-0_	5	19.4	2022336
BG1-0_	6	19.4	546814
BG1-0_	#	RT [min]	Area
BG1-0_	1	9.3	763025
BG1-0_	2	9.4	2009921
BG1-0_	3	9.7	1499345
BG1-0_	4	11.1	320098
BG1-0_	5	19.4	1835497
BG1-0_	6	19.4	206556
BG1-0_	7	19.5	268331
BG1-0_	#	RT [min]	Area
BG1-4_	1	9.7	1158584
BG1-4_	2	11.9	2077104
BG1-4_	3	15.7	3849337
BG1-4_	4	19.4	2026147
BG1-4_	#	RT [min]	Area
BG1-4_	1	9.7	1055413
BG1-4_	2	11.8	2127559
BG1-4_	3	15.7	4039993
BG1-4_	4	19.4	2005783
BG1-4_	5	19.5	384860
BG1-4_	#	RT [min]	Area
BG1-4_	1	9.7	1279728
BG1-4_	2	11.9	2241700
BG1-4_	3	15.7	3885804
BG1-4_	4	19.4	1541384
BG1-4_	5	19.5	265456
BG1-4_	#	RT [min]	Area
BG1-8_	1	9.7	1248830
BG1-8_	2	11.8	4012007
BG1-8_	3	15.7	5138008
BG1-8_	4	19.4	2133618
BG1-8_	#	RT [min]	Area
BG1-8_	1	9.7	1629583
BG1-8_	2	11.8	4304832
BG1-8_	3	15.7	5511986
BG1-8_	4	19.4	2142805
BG1-8_	#	RT [min]	Area
BG1-8_	1	9.7	1214042
BG1-8_	2	11.9	4077526
BG1-8_	3	15.7	5052939
BG1-8_	4	19.4	2098203
BG1-8_	#	RT [min]	Area
BG1-24_	1	11.9	6392284
BG1-24_	2	15.7	4918437
BG1-24_	3	19.4	2009587
BG1-24_	#	RT [min]	Area
BG1-24_	1	9.7	1020366
BG1-24_	2	11.8	6653132
BG1-24_	3	15.7	5014630
BG1-24_	4	19.4	2229035
BG1-24_	#	RT [min]	Area
BG1-24_	1	9.7	751808
BG1-24_	2	11.9	6738142
BG1-24_	3	15.7	4766756
BG1-24_	4	19.4	1937198
	#	RT [min]	Area
BG2_0_	1	9.3	814930
BG2_0_	2	9.4	2279620
BG2_0_	3	9.7	1612373
BG2_0_	4	11.2	252925
BG2_0_	5	19.4	1890897
BG2_0_	#	RT [min]	Area
BG2_0_	1	9.3	993589
BG2_0_	2	9.4	2151304
BG2_0_	3	9.7	1500080
BG2_0_	4	11.1	223965
BG2_0_	5	19.4	2006232
BG2_0_	6	19.4	319735
BG2_0_	#	RT [min]	Area
BG2_0_	1	9.3	795645
BG2_0_	2	9.4	2281185
BG2_0_	3	9.7	2016203
BG2_0_	4	11.1	206809
BG2_0_	5	19.4	1987910
BG2_0_	#	RT [min]	Area
BG2_4_	1	9.7	1668352
BG2_4_	2	11.9	2745792
BG2_4_	3	15.7	5801940
BG2_4_	4	19.4	1964368
BG2_4_	#	RT [min]	Area
BG2_4_	1	9.7	1530963
BG2_4_	2	11.9	2734252
BG2_4_	3	15.7	5623087
BG2_4_	4	19.4	1955190
BG2_4_	#	RT [min]	Area
BG2_4_	1	9.7	1775571
BG2_4_	2	11.9	2851442
BG2_4_	3	15.7	5996343
BG2_4_	4	19.4	1856707
BG2_4_	#	RT [min]	Area
BG2_8_	1	9.7	1363932
BG2_8_	2	11.9	3127537
BG2_8_	3	15.7	4964806
BG2_8_	4	19.4	1828033
BG2_8_	#	RT [min]	Area
BG2_8_	1	9.7	1084912
BG2_8_	2	9.8	374437
BG2_8_	3	11.9	3328730
BG2_8_	4	15.8	4509367
BG2_8_	5	19.4	1961044
BG2_8_	#	RT [min]	Area
BG2_8_	1	9.7	1836804
BG2_8_	2	11.9	3091632
BG2_8_	3	15.8	4764474
BG2_8_	4	19.4	1915648
BG2_8_	#	RT [min]	Area
BG2_24_	1	9.7	1192034
BG2_24_	2	11.9	6989926
BG2_24_	3	15.8	5990346
BG2_24_	4	19.4	1740486
BG2_24_	#	RT [min]	Area
BG2_24_	1	9.7	1096634
BG2_24_	2	11.9	7053850
BG2_24_	3	15.8	6369697
BG2_24_	4	19.4	2018167
BG2_24_	#	RT [min]	Area
BG2_24_	1	9.7	1326795
BG2_24_	2	11.9	7397898
BG2_24_	3	15.8	6208281
BG2_24_	4	19.4	2142081
BG2_24_	#	RT [min]	Area
BG4-0_	1	9.3	652215
BG4-0_	2	9.4	2821055
BG4-0_	3	9.7	1386960
BG4-0_	4	19.4	1879524
BG4-0_	#	RT [min]	Area
BG4-0_	1	9.3	612663
BG4-0_	2	9.4	3018274
BG4-0_	3	9.7	2048052
BG4-0_	4	19.4	1978905
BG4-0_	#	RT [min]	Area
BG4-0_	1	9.3	805161
BG4-0_	2	9.4	2598421
BG4-0_	3	9.7	1103128
BG4-0_	4	19.4	1595076
BG4-0_	5	19.5	311343
BG4-0_	#	RT [min]	Area
BG4-4_	1	9.7	1461167
BG4-4_	2	11.9	2883716
BG4-4_	3	15.8	8419057
BG4-4_	4	19.4	1932796
BG4-4_	#	RT [min]	Area
BG4-4_	1	9.7	1769148
BG4-4_	2	11.9	2494730
BG4-4_	3	15.8	8462504
BG4-4_	4	19.4	1897459
BG4-4_	#	RT [min]	Area
BG4-4_	1	9.7	1198820
BG4-4_	2	11.9	3184539
BG4-4_	3	15.8	8951566
BG4-4_	4	19.4	1858250
BG4-4_	#	RT [min]	Area
BG4-8_	1	9.7	1324222
BG4-8_	2	11.9	4920097
BG4-8_	3	15.8	9141299
BG4-8_	4	19.4	1851633
BG4-8_	#	RT [min]	Area
BG4-8_	1	9.7	1222619
BG4-8_	2	11.9	4848523
BG4-8_	3	15.8	8629742
BG4-8_	4	19.4	2159455
BG4-8_	#	RT [min]	Area
BG4-8_	1	9.7	1360665
BG4-8_	2	11.9	5240912
BG4-8_	3	15.8	9232409
BG4-8_	4	19.4	1909410
BG4-8_	#	RT [min]	Area
BG4-24_	1	11.9	6112807
BG4-24_	2	15.8	7159189
BG4-24_	3	19.4	1880569
BG4-24_	4	19.6	290058
BG4-24_	#	RT [min]	Area
BG4-24_	1	11.9	6364619
BG4-24_	2	15.8	6965845
BG4-24_	3	19.4	2092943
BG4-24_	#	RT [min]	Area
BG4-24_	1	11.9	6501301
BG4-24_	2	15.8	7282137
BG4-24_	3	19.4	1992709
BG4-24_	#	RT [min]	Area
BG5-0_	1	9.3	460212
BG5-0_	2	9.4	2093732
BG5-0_	3	9.7	985780
BG5-0_	4	19.4	1915545
BG5-0_	#	RT [min]	Area
BG5-0_	1	9.3	597279
BG5-0_	2	9.4	2188957
BG5-0_	3	9.7	1218362
BG5-0_	4	19.4	2085917
BG5-0_	#	RT [min]	Area
BG5-0_	1	9.3	598216
BG5-0_	2	9.4	2003332
BG5-0_	3	9.7	1057751
BG5-0_	4	19.4	1857874
BG5-0_	#	RT [min]	Area
BG5-4_	1	9.4	845735
BG5-4_	2	9.7	962206
BG5-4_	3	11.9	1028982
BG5-4_	4	15.7	2929965
BG5-4_	5	19.4	2119901
BG5-4_	6	19.4	132861
BG5-4_	#	RT [min]	Area
BG5-4_	1	9.4	949311
BG5-4_	2	9.7	1010021
BG5-4_	3	11.8	1244570
BG5-4_	4	15.7	3111560
BG5-4_	5	19.4	2193363
BG5-4_	#	RT [min]	Area
BG5-4_	1	9.4	968007
BG5-4_	2	9.7	907617
BG5-4_	3	11.9	1100957
BG5-4_	4	15.8	2926461
BG5-4_	5	19.4	2035555
BG5-4_	#	RT [min]	Area
BG5-8_	1	9.7	1074764
BG5-8_	2	11.9	2163748
BG5-8_	3	15.7	4588024
BG5-8_	4	19.4	1833247
BG5-8_	#	RT [min]	Area
BG5-8_	1	9.7	1064654
BG5-8_	2	11.9	1992486
BG5-8_	3	15.8	4829472
BG5-8_	4	19.4	1711738
BG5-8_	5	19.6	189675
BG5-8_	#	RT [min]	Area
BG5-8_	1	9.7	1063271
BG5-8_	2	11.9	2069924
BG5-8_	3	15.7	4580407
BG5-8_	4	19.4	2206222
BG5-8_	#	RT [min]	Area
BG5-24_	1	9.7	518256
BG5-24_	2	11.8	2688689
BG5-24_	3	15.7	4125961
BG5-24_	4	19.4	1680044
BG5-24_	#	RT [min]	Area
BG5-24_	1	9.7	701787
BG5-24_	2	11.9	2939570
BG5-24_	3	15.7	3871769
BG5-24_	4	19.4	1667988
BG5-24_	5	19.6	237245
BG5-24_	#	RT [min]	Area
BG5-24_	1	9.7	541111
BG5-24_	2	11.9	2629998
BG5-24_	3	15.8	3905860
BG5-24_	4	19.4	2014939
BG5-24_	#	RT [min]	Area
GFP1-0_	1	9.3	801953
GFP1-0_	2	9.4	2635578
GFP1-0_	3	9.7	1351457
GFP1-0_	4	19.4	2090622
GFP1-0_	#	RT [min]	Area
GFP1-0_	1	9.3	989376
GFP1-0_	2	9.4	2054766
GFP1-0_	3	9.7	1322325
GFP1-0_	4	19.4	1819464
GFP1-0_	#	RT [min]	Area
GFP1-0_	1	9.3	697405
GFP1-0_	2	9.4	2363573
GFP1-0_	3	9.7	1418662
GFP1-0_	4	19.4	2042531
GFP1-0_	#	RT [min]	Area
GFP1-4_	1	9.3	270769
GFP1-4_	2	9.4	1552336
GFP1-4_	3	9.7	987562
GFP1-4_	4	11.9	253523
GFP1-4_	5	19.4	1897663
GFP1-4_	6	19.6	191331
GFP1-4_	#	RT [min]	Area
GFP1-4_	1	9.4	1780075
GFP1-4_	2	9.7	1034291
GFP1-4_	3	19.4	2274092
GFP1-4_	#	RT [min]	Area
GFP1-4_	1	9.3	315209
GFP1-4_	2	9.4	1402107
GFP1-4_	3	9.7	925518
GFP1-4_	4	11.9	258589
GFP1-4_	5	19.4	1830909
GFP1-4_	#	RT [min]	Area
GFP1-8_	1	9.3	381519
GFP1-8_	2	9.4	1856705
GFP1-8_	3	9.7	1262891
GFP1-8_	4	11.9	773327
GFP1-8_	5	19.4	1914075
GFP1-8_	#	RT [min]	Area
GFP1-8_	1	9.3	455006
GFP1-8_	2	9.4	1771845
GFP1-8_	3	9.7	1093147
GFP1-8_	4	11.9	739751
GFP1-8_	5	15.7	250902
GFP1-8_	6	19.4	1929557
GFP1-8_	#	RT [min]	Area
GFP1-8_	1	9.3	510268
GFP1-8_	2	9.4	1452493
GFP1-8_	3	9.7	1175871
GFP1-8_	4	11.9	781943
GFP1-8_	5	15.7	195272
GFP1-8_	6	19.4	2018447
GFP1-8_	#	RT [min]	Area
GFP1-24_	1	9.3	408820
GFP1-24_	2	9.4	1647409
GFP1-24_	3	9.7	971131
GFP1-24_	4	11.9	1848517
GFP1-24_	5	15.8	511435
GFP1-24_	6	19.4	1946284
GFP1-24_	7	19.6	289270
GFP1-24_	#	RT [min]	Area
GFP1-24_	1	9.3	394849
GFP1-24_	2	9.4	1517809
GFP1-24_	3	9.7	951460
GFP1-24_	4	11.9	1692270
GFP1-24_	5	15.8	604837
GFP1-24_	6	19.4	2062099
GFP1-24_	#	RT [min]	Area
GFP1-24_	1	9.4	331503
GFP1-24_	2	9.4	1759678
GFP1-24_	3	9.7	1130223
GFP1-24_	4	11.9	1818416
GFP1-24_	5	15.8	494117
GFP1-24_	6	19.4	1890418
GFP1-24_	#	RT [min]	Area
GFP2-0_	1	9.3	2206535
GFP2-0_	2	9.4	4093106
GFP2-0_	3	9.7	3572613
GFP2-0_	4	19.4	2016059
GFP2-0_	#	RT [min]	Area
GFP2-0_	1	9.4	1577508
GFP2-0_	2	9.4	3683526
GFP2-0_	3	9.7	2771353
GFP2-0_	4	19.4	2095999
GFP2-0_	#	RT [min]	Area
GFP2-0_	1	9.3	1961618
GFP2-0_	2	9.4	3431137
GFP2-0_	3	9.7	2759297
GFP2-0_	4	19.4	1957226
GFP2-0_	5	19.6	226995
GFP2-0_	#	RT [min]	Area
GFP2-4_	1	9.3	1943792
GFP2-4_	2	9.4	3837512
GFP2-4_	3	9.7	3000718
GFP2-4_	4	11.9	555414
GFP2-4_	5	19.4	2054667
GFP2-4_	#	RT [min]	Area
GFP2-4_	1	9.3	2071250
GFP2-4_	2	9.4	3333788
GFP2-4_	3	9.7	3414332
GFP2-4_	4	11.9	607975
GFP2-4_	5	15.8	504850
GFP2-4_	6	19.4	2112726
GFP2-4_	#	RT [min]	Area
GFP2-4_	1	9.3	2151026
GFP2-4_	2	9.4	4235920
GFP2-4_	3	9.7	2872178
GFP2-4_	4	11.9	497225
GFP2-4_	5	19.4	1998268
GFP2-4_	#	RT [min]	Area
GFP2-8_	1	9.3	1571088
GFP2-8_	2	9.4	3443292
GFP2-8_	3	9.7	2120177
GFP2-8_	4	11.9	665285
GFP2-8_	5	19.4	2085740
GFP2-8_	#	RT [min]	Area
GFP2-8_	1	9.3	1115296
GFP2-8_	2	9.4	3615640
GFP2-8_	3	9.7	2080237
GFP2-8_	4	11.9	677518
GFP2-8_	5	19.4	2159573
GFP2-8_	#	RT [min]	Area
GFP2-8_	1	9.3	1612121
GFP2-8_	2	9.4	3215886
GFP2-8_	3	9.7	2735272
GFP2-8_	4	11.9	648416
GFP2-8_	5	19.4	2072174
GFP2-8_	#	RT [min]	Area
GFP2-24_	1	9.4	1657144
GFP2-24_	2	9.4	3867292
GFP2-24_	3	9.7	3019089
GFP2-24_	4	11.9	2198516
GFP2-24_	5	15.8	546452
GFP2-24_	6	19.4	2362446
GFP2-24_	#	RT [min]	Area
GFP2-24_	1	9.4	2253051
GFP2-24_	2	9.4	3965921
GFP2-24_	3	9.7	2793103
GFP2-24_	4	11.9	1975903
GFP2-24_	5	19.4	2285548
GFP2-24_	#	RT [min]	Area
GFP2-24_	1	9.4	3367903
GFP2-24_	2	9.7	2902201
GFP2-24_	3	19.4	2105552

## Sheet: Sheet2
								AVG. not corrected							STDERR not corrected								in mM/g FW						average(in mM/g FW)					stderr(in mM/g FW)
	Isopungenin	Picein	Pungenin	pungenol	piceol	BA		Isopungenin	Picein	Pungenin	pungenol	piceol	BA		Isopungenin	Picein	Pungenin	pungenol	piceol	BA				Picein	pungenol	piceol				Picein	pungenol	piceol			Picein	pungenol	piceol
0.032mM	0	153827	0	791036	195182	1399720		0	158836	0	815384	208948	1442059		0	13142.3	0	31890.9	12276.4	168586		0.032mM
0.032mM	0	138995	0	776505	198224	1752917																0.032mM
0.032mM	0	183687	0	878612	233438	1173540																0.032mM
0.16mM	0	856699	0	4185345	1202631	1437139		0	834118	0	4.2184e+06	1236920	1.30041e+06		0	13479.4	0	102566	46261.4	68531.7		0.16mM
0.16mM	0	810074	0	4059593	1179643	1223734																0.16mM
0.16mM	0	835582	0	4410249	1328486	1240364																0.16mM
0.8mM	0	3491097	0	16004227	6190275	1286064		0	3306221	0	1.66009e+07	6.35924e+06	1.42731e+06		0	99536.1	0	302393	98425.2	188159		0.8mM
0.8mM	0	3149846	0	16814020	6531191	1195866																0.8mM
0.8mM	0	3277720	0	16984581	6356267	1800011																0.8mM
4mM	0	9424637	0	59961565	22951745	1607850		0	9.53939e+06	0	60449626	2.25754e+07	1.38724e+06		0	254708	0	365025	217194	120675		4mM
4mM	0	9166938	0	60223469	22574977	1361699																4mM
4mM	0	10026593	0	61163844	22199362	1192167																4mM
20mM	0	29525078	0	177465981	68343847	1917488		0	26054369	0	1.72555e+08	6.46844e+07	2.08152e+06		0	2.0261e+06	0	2.53768e+06	1.95745e+06	89645		20mM
20mM	0	26130328	0	168989585	64059447	2100865																20mM
20mM	0	22507701	0	171210027	61650003	2226215																20mM
BG1-0_	353395	1449630	405760	0	0	1861609		585604	1706106	1.01245e+06	0	0	1.90648e+06		121382	163465	321323	0	0	58416		BG1-0_	0.05	72.3527	0	0				94.9694	0	0			14.4147	0	0
BG1-0_	640393	1658767	1132240	0	0	2022336																BG1-0_	0.05	90.7949	0	0
BG1-0_	763025	2009921	1499345	0	0	1835497																BG1-0_	0.05	121.76	0	0
BG1-4_	0	0	1158584	2127559	3849337	2026147		0	0	1164575	2.14879e+06	3.92504e+06	1.85777e+06		0	0	64823.4	48685.9	58430.3	158303		BG1-4_	0.01	0	0	570.223				0	1.28758	583.921			0	1.28758	10.5726
BG1-4_	0	0	1055413	2077104	4039993	2005783																BG1-4_	0.01	0	0	604.721
BG1-4_	0	0	1279728	2241700	3885804	1541384																BG1-4_	0.01	0	3.86274	576.821
BG1-8_	0	0	1248830	4012007	5138008	2133618		0	0	1.36415e+06	4131455	5234311	2.12488e+06		0	0	133095	88727.8	140993	13597.3		BG1-8_	0.03	0	41.4513	267.8				0	44.1613	273.609			0	2.01301	8.50393
BG1-8_	0	0	1629583	4304832	5511986	2142805																BG1-8_	0.03	0	48.0948	290.356
BG1-8_	0	0	1214042	4077526	5052939	2098203																BG1-8_	0.03	0	42.9378	262.669
BG1-24_	0	0	1020366	6653132	4918437	2009587		0	0	768344	6.59452e+06	4899941	2.05861e+06		0	0	140974	104053	72150.2	87739		BG1-24_	0.03	0	101.372	254.557				0	100.042	253.441			0	2.36069	4.35172
BG1-24_	0	0	751808	6392284	5014630	2229035																BG1-24_	0.03	0	95.4537	260.359
BG1-24_	0	0	532857	6738142	4766756	1937198																BG1-24_	0.03	0	103.3	245.408
BG2_0_	814930	2279620	1612373	0	0	1890897		868055	2.23737e+06	1709552	0	0	1.96168e+06		63013.6	43035.2	156715	0	0	35784.4		BG2_0_	0.06	121.286	0	0				118.181	0	0			3.16245	0	0
BG2_0_	993589	2151304	1500080	0	0	2006232																BG2_0_	0.06	111.857	0	0
BG2_0_	795645	2281185	2016203	0	0	1987910																BG2_0_	0.06	121.401	0	0
BG2_4_	0	0	1668352	2745792	5801940	1964368		0	0	1.6583e+06	2777162	5.80712e+06	1.92542e+06		0	0	70791.1	37289.1	107781	34459.3		BG2_4_	0.05	0	7.63448	184.707				0	8.0615	184.895			0	0.507597	3.90047
BG2_4_	0	0	1530963	2734252	5623087	1955190																BG2_4_	0.05	0	7.47739	178.234
BG2_4_	0	0	1775571	2851442	5996343	1856707																BG2_4_	0.05	0	9.07264	191.742
BG2_8_	0	0	1363932	3127537	4964806	1828033		0	0	1.58626e+06	3182633	4.74622e+06	1901575		0	0	137233	73780.2	131790	39036.4		BG2_8_	0.02	0	32.0774	386.03				0	33.9524	366.254			0	2.51082	11.9234
BG2_8_	0	0	1558049	3328730	4509367	1961044																BG2_8_	0.02	0	38.9243	344.826
BG2_8_	0	0	1836804	3091632	4764474	1915648																BG2_8_	0.02	0	30.8555	367.906
BG2_24_	0	0	1192034	6989926	5990346	1740486		0	0	1.20515e+06	7.14722e+06	6.18944e+06	1.96691e+06		0	0	66764.8	126688	109914	118729		BG2_24_	0.07	0	46.7197	136.804				0	48.2492	141.95			0	1.23181	2.84118
BG2_24_	0	0	1096634	7053850	6369697	2018167																BG2_24_	0.07	0	47.3413	146.61
BG2_24_	0	0	1326795	7397898	6208281	2142081																BG2_24_	0.07	0	50.6865	142.437
BG4-0_	652215	2821055	1386960	0	0	1879524		690013	2.81258e+06	1.51271e+06	0	0	1817835		58695.2	121275	279929	0	0	115015		BG4-0_	0.04	241.61	0	0				240.676	0	0			13.3679	0	0
BG4-0_	612663	3018274	2048052	0	0	1978905																BG4-0_	0.04	263.349	0	0
BG4-0_	805161	2598421	1103128	0	0	1595076																BG4-0_	0.04	217.07	0	0
BG4-4_	0	0	1461167	2883716	8419057	1932796		0	0	1.47638e+06	2.85433e+06	8.61104e+06	1.89617e+06		0	0	164815	199672	170723	21529.3		BG4-4_	0.05	0	9.51197	279.417				0	9.11193	286.365			0	2.71803	6.17827
BG4-4_	0	0	1769148	2494730	8462504	1897459																BG4-4_	0.05	0	4.21691	280.99
BG4-4_	0	0	1198820	3184539	8951566	1858250																BG4-4_	0.05	0	13.6069	298.688
BG4-8_	0	0	1324222	4920097	9141299	1851633		0	0	1302502	5.00318e+06	9001150	1.9735e+06		0	0	41303.7	120650	187557	94461.9		BG4-8_	0.04	0	46.5402	381.943				0	47.9538	375.603			0	2.05292	8.48435
BG4-8_	0	0	1222619	4848523	8629742	2159455																BG4-8_	0.04	0	45.3223	358.802
BG4-8_	0	0	1360665	5240912	9232409	1909410																BG4-8_	0.04	0	51.999	386.065
BG4-24_	0	0	0	6112807	7159189	1880569		0	0	0	6.32624e+06	7.13572e+06	1.98874e+06		0	0	0	113778	92056.4	61339.2		BG4-24_	0.04	0	66.8348	292.28				0	70.4665	291.219			0	1.936	4.16427
BG4-24_	0	0	0	6364619	6965845	2092943																BG4-24_	0.04	0	71.1195	283.534
BG4-24_	0	0	0	6501301	7282137	1992709																BG4-24_	0.04	0	73.4453	297.842
BG5-0_	460212	2093732	985780	0	0	1915545		551902	2.09534e+06	1.0873e+06	1.12484e+06	2.98933e+06	1953112		45846	53591.4	68746.8	63369.8	61124	68457.7		BG5-0_	0.06	107.626	0	0				107.744	0	0			3.93817	0	0
BG5-0_	597279	2188957	1218362	0	0	2085917																BG5-0_	0.06	114.624	0	0
BG5-0_	598216	2003332	1057751	0	0	1857874																BG5-0_	0.06	100.983	0	0
BG5-4_	0	845735	962206	1244570	2929965	2119901		0	921018	959948	2075386	4.66597e+06	2116273		0	38026.3	29583	49514.5	81781.7	45591.3		BG5-4_	0.04	23.8749	0	100.967				32.1731	0	103.652			4.19155	0	2.76501
BG5-4_	0	949311	1010021	1028982	3111560	2193363																BG5-4_	0.04	35.2919	0	109.182
BG5-4_	0	968007	907617	1100957	2926461	2035555																BG5-4_	0.04	37.3527	0	100.808
BG5-8_	0	0	1074764	2163748	4588024	1833247		0	0	1067563	2.75275e+06	3.96786e+06	1917069		0	0	3622.57	94932.9	79659.1	148771		BG5-8_	0.04	0	0	175.971				0	0	179.497			0	0	3.69948
BG5-8_	0	0	1064654	1992486	4580407	1711738																BG5-8_	0.04	0	0	175.626
BG5-8_	0	0	1063271	2069924	4829472	2206222																BG5-8_	0.04	0	0	186.893
BG5-24_	0	0	518256	2688689	4125961	1680044		0	0	587051	#REF!	#REF!	1787657		0	0	57746	#REF!	#REF!	113694		BG5-24_	0.05	0	6.85717	124.055				0	7.72923	118.334			0	1.29227	2.88277
BG5-24_	0	0	701787	2939570	3871769	1667988																BG5-24_	0.05	0	10.2723	114.856
BG5-24_	0	0	541111	2629998	3905860	2014939																BG5-24_	0.05	0	6.05824	116.09
GFP1-0_	801953	2635578	1351457	0	0	2090622		829578	2.35131e+06	1364148	0	0	1.98421e+06		85409.1	167778	28524.8	0	0	83532.5		GFP1-0_	0.04	221.165	0	0				189.831	0	0			18.4938	0	0
GFP1-0_	989376	2054766	1322325	0	0	1819464																GFP1-0_	0.04	157.144	0	0
GFP1-0_	697405	2363573	1418662	0	0	2042531																GFP1-0_	0.04	191.183	0	0
GFP1-4_	270769	1552336	987562	253523	69213	1897663		362238	1.57817e+06	982457	269100	71918.3	2000888		70427.6	109872	31503.6	13125.4	5877.58	137955		GFP1-4_	0.01	407.048	0	0				418.44	0	0			48.4438	0	0
GFP1-4_	315209	1780075	1034291	258589	63364	2274092																GFP1-4_	0.01	507.461	0	0
GFP1-4_	500737	1402107	925518	295187	83178	1830909																GFP1-4_	0.01	340.81	0	0
GFP1-8_	381519	1856705	1262891	773327	250902	1914075		448931	1693681	1177303	765007	221286	1.95403e+06		37290.6	123057	49006.1	12870.6	16159.6	32518.9		GFP1-8_	0.03	180.416	0	0				156.456	0	0			18.0857	0	0
GFP1-8_	455006	1771845	1093147	739751	195272	1929557																GFP1-8_	0.03	167.944	0	0
GFP1-8_	510268	1452493	1175871	781943	217685	2018447																GFP1-8_	0.03	121.009	0	0
GFP1-24_	408820	1647409	971131	1848517	511435	1946284		378391	1641632	1.0176e+06	1786401	536796	1966267		23788.2	69881.3	56594.8	47860.9	34385.7	50557.2		GFP1-24_	0.01	448.967	0	0				446.42	0	0			30.8114	0	0
GFP1-24_	394849	1517809	951460	1692270	604837	2062099																GFP1-24_	0.01	391.825	0	0
GFP1-24_	331503	1759678	1130223	1818416	494117	1890418																GFP1-24_	0.01	498.467	0	0
GFP2-0_	2206535	4093106	3572613	0	0	2016059		1.91522e+06	3735923	3034421	0	0	2.02309e+06		183060	192882	269119	0	0	40214.5		GFP2-0_	0.04	381.826	0	0				342.454	0	0			21.2609	0	0
GFP2-0_	1961618	3683526	2771353	0	0	2095999																GFP2-0_	0.04	336.678	0	0
GFP2-0_	1577508	3431137	2759297	0	0	1957226																GFP2-0_	0.04	308.858	0	0
GFP2-4_	1943792	3837512	3000718	555414	504850	2054667		2055356	3.80241e+06	3.09574e+06	553538	517215	2.05522e+06		60348.8	261014	163559	31984.5	120763	33042.3		GFP2-4_	0.05	282.922	0	0				279.826	0	0.414073			23.0168	0	0.414073
GFP2-4_	2071250	3333788	3414332	607975	732290	2112726																GFP2-4_	0.05	238.502	0	1.24222
GFP2-4_	2151026	4235920	2872178	497225	314505	1998268																GFP2-4_	0.05	318.054	0	0
GFP2-8_	1571088	3443292	2120177	665285	71486	2085740		1432835	3.42494e+06	2.3119e+06	663740	121708	2105829		159211	115763	212002	8436.48	30828.5	27155.9		GFP2-8_	0.04	310.198	0	0				308.175	0	0			12.7603	0	0
GFP2-8_	1115296	3615640	2080237	677518	177795	2159573																GFP2-8_	0.04	329.195	0	0
GFP2-8_	1612121	3215886	2735272	648416	115844	2072174																GFP2-8_	0.04	285.131	0	0
GFP2-24_	1657144	3867292	3019089	2198516	546452	2362446		1.75077e+06	3.73371e+06	2.9048e+06	1933978	639757	2251182		267102	185104	65249.5	166161	216508	76123.6		GFP2-24_	0.05	285.548	0.184708	0				273.768	0.0615692	4.27799			16.3229	0.0615692	4.27799
GFP2-24_	2253051	3965921	2793103	1975903	1052603	2285548																GFP2-24_	0.05	294.245	0	12.834
GFP2-24_	1342104	3367903	2902201	1627515	320217	2105552																GFP2-24_	0.05	241.51	0	0

## Sheet: AVG peak area
	average								stderr
		Isopungenin	Picein	Pungenin	pungenol	piceol				Isopungenin	Picein	Pungenin	pungenol	piceol
	BG1-0_	585604	1706106	1.01245e+06	0	0			BG1-0_	121382	163465	321323	0	0
	BG1-4_	0	0	1164575	2.14879e+06	3.92504e+06			BG1-4_	0	0	64823.4	48685.9	58430.3
	BG1-8_	0	0	1.36415e+06	4131455	5234311			BG1-8_	0	0	133095	88727.8	140993
	BG1-24_	0	0	979351	6.59452e+06	4899941			BG1-24_	0	0	140974	104053	72150.2
	BG2_0_	868055	2.23737e+06	1.72821e+06	0	0			BG2_0_	63013.6	43035.2	156715	0	0
	BG2_4_	0	0	1556822	2777162	5.80712e+06			BG2_4_	0	0	70791.1	37289.1	107781
	BG2_8_	0	0	1.52896e+06	3182633	4.74622e+06			BG2_8_	0	0	137233	73780.2	131790
	BG2_24_	0	0	1.27013e+06	7.14722e+06	6.18944e+06			BG2_24_	0	0	66764.8	126688	109914
	BG4-0_	690013	2.81258e+06	1537449	0	0			BG4-0_	58695.2	121275	279929	0	0
	BG4-4_	0	0	1430730	2.85433e+06	8.61104e+06			BG4-4_	0	0	164815	199672	170723
	BG4-8_	0	0	1189688	5.00318e+06	9001150			BG4-8_	0	0	41303.7	120650	187557
	BG4-24_	0	0	0	6.32624e+06	7.13572e+06			BG4-24_	0	0	0	113778	92056.4
	BG5-0_	551902	2.09534e+06	1.07944e+06	0	0			BG5-0_	45846	53591.4	68746.8	0	0
	BG5-4_	0	921018	997467	1.12484e+06	2.98933e+06			BG5-4_	0	38026.3	29583	63369.8	61124
	BG5-8_	0	0	882060	2075386	4.66597e+06			BG5-8_	0	0	3622.57	49514.5	81781.7
	BG5-24_	0	0	864785	2.75275e+06	3.96786e+06			BG5-24_	0	0	57746	94932.9	79659.1
	GFP1-0_	829578	2.35131e+06	1.24285e+06	0	0			GFP1-0_	85409.1	167778	28524.8	0	0
	GFP1-4_	362238	1.57817e+06	1.07423e+06	269100	71918.3			GFP1-4_	70427.6	109872	31503.6	13125.4	5877.58
	GFP1-8_	448931	1693681	1.08005e+06	765007	221286			GFP1-8_	37290.6	123057	49006.1	12870.6	16159.6
	GFP1-24_	378391	1641632	1.88477e+06	1786401	536796			GFP1-24_	23788.2	69881.3	56594.8	47860.9	34385.7
	GFP2-0_	1.91522e+06	3735923	2.84379e+06	0	0			GFP2-0_	183060	192882	269119	0	0
	GFP2-4_	2055356	3.80241e+06	2802229	553538	517215			GFP2-4_	60348.8	261014	163559	31984.5	120763
	GFP2-8_	1432835	3.42494e+06	2.61153e+06	663740	121708			GFP2-8_	159211	115763	212002	8436.48	30828.5
	GFP2-24_	1.75077e+06	3.73371e+06	2847652	1933978	639757			GFP2-24_	267102	185104	65249.5	166161	216508
		Isopungenin	Picein	Pungenin	pungenol	piceol
	.032mM	0	158836	0	815384	208948
	average
		Isopungenin	Picein	Pungenin	pungenol	piceol
	BG1-0_	585604	1.54727e+06	1.01245e+06	0	0
	BG1-4_	0	0	1164575	1.3334e+06	3.7161e+06
	BG1-8_	0	0	1.36415e+06	3.31607e+06	5025363
	BG1-24_	0	0	979351	5779135	4690993
	BG2_0_	868055	2.07853e+06	1.72821e+06	0	0
	BG2_4_	0	0	1556822	1.96178e+06	5.59818e+06
	BG2_8_	0	0	1.52896e+06	2.36725e+06	4.53727e+06
	BG2_24_	0	0	1.27013e+06	6.33184e+06	5.98049e+06
	BG4-0_	690013	2653747	1537449	0	0
	BG4-4_	0	0	1430730	2038944	8.40209e+06
	BG4-8_	0	0	1189688	4.18779e+06	8792202
	BG4-24_	0	0	0	5510858	6.92678e+06
	BG5-0_	551902	1936504	1.07944e+06	0	0
	BG5-4_	0	762181	997467	309452	2.78038e+06
	BG5-8_	0	0	882060	1.26e+06	4.45702e+06
	BG5-24_	0	0	864785	1937368	3.75892e+06
	GFP1-0_	829578	2.19247e+06	1.24285e+06	0	0
	GFP1-4_	362238	1.41934e+06	1.07423e+06	0	0
	GFP1-8_	448931	1.53484e+06	1.08005e+06	0	12338.3
	GFP1-24_	378391	1.4828e+06	1.88477e+06	971017	327848
	GFP2-0_	1.91522e+06	3.57709e+06	2.84379e+06	0	0
	GFP2-4_	2055356	3.64357e+06	2802229	0	308267
	GFP2-8_	1432835	3266103	2.61153e+06	0	0
	GFP2-24_	1.75077e+06	3574869	2847652	1.11859e+06	430809

## Sheet: AVG corr
	average(in mM/g FW)					stderr(in mM/g FW)
		Picein	pungenol	piceol		Picein	pungenol	piceol
	BG1-0_	94.9694	0	0		14.4147	0	0
	BG1-4_	0	1.28758	583.921		0	1.28758	10.5726
	BG1-8_	0	44.1613	273.609		0	2.01301	8.50393
	BG1-24_	0	100.042	253.441		0	2.36069	4.35172
	BG2_0_	118.181	0	0		3.16245	0	0
	BG2_4_	0	8.0615	184.895		0	0.507597	3.90047
	BG2_8_	0	33.9524	366.254		0	2.51082	11.9234
	BG2_24_	0	48.2492	141.95		0	1.23181	2.84118
	BG4-0_	240.676	0	0		13.3679	0	0
	BG4-4_	0	9.11193	286.365		0	2.71803	6.17827
	BG4-8_	0	47.9538	375.603		0	2.05292	8.48435
	BG4-24_	0	70.4665	291.219		0	1.936	4.16427
	BG5-0_	107.744	0	0		3.93817	0	0
	BG5-4_	32.1731	0	103.652		4.19155	0	2.76501
	BG5-8_	0	0	179.497		0	0	3.69948
	BG5-24_	0	7.72923	118.334		0	1.29227	2.88277
	GFP1-0_	189.831	0	0		18.4938	0	0
	GFP1-4_	418.44	0	0		48.4438	0	0
	GFP1-8_	156.456	0	0		18.0857	0	0
	GFP1-24_	446.42	0	0		30.8114	0	0
	GFP2-0_	342.454	0	0		21.2609	0	0
	GFP2-4_	279.826	0	0.414073		23.0168	0	0.414073
	GFP2-8_	308.175	0	0		12.7603	0	0
	GFP2-24_	273.768	0.0615692	4.27799		16.3229	0.0615692	4.27799

## Sheet: Std curves
	average
		Picein	pungenol	piceol	BA
	0.032	158836	815384	208948	1442059
	0.16	834118	4.2184e+06	1236920	1.30041e+06
	0.8	3306221	1.66009e+07	6.35924e+06	1.42731e+06
	4	9.53939e+06	60449626	2.25754e+07	1.38724e+06
	20	26054369	1.72555e+08	6.46844e+07	2.08152e+06
	stderr
		Picein	pungenol	piceol	BA
	0.032mM	13142.3	31890.9	12276.4	168586
	0.16mM	13479.4	102566	46261.4	68531.7
	0.8mM	99536.1	302393	98425.2	188159
	4mM	254708	365025	217194	120675
	20mM	2.0261e+06	2.53768e+06	1.95745e+06	89645
	with 4 points
	0.032	-0.207362	-0.0932156	-0.0884846
	0.16	0.0903777	0.138401	0.097521
	0.8	1.18036	0.981186	1.02438
	4	3.92863	3.96563	3.95859
	20	11.2103	11.5958	11.578
	with 3 points
	0.032	0.0138686	0.0134733	0.0203698
	0.16	0.181758	0.182232	0.148758
	0.8	0.796374	0.796295	0.788511
	4	2.34607	2.97079	2.81382
	20	6.45204	8.53022	8.07304
		average						with 4 points				with 3 points
			Picein	pungenol	piceol	BA
		BG1-0_	1706106	0	0	1.90648e+06		0.474847	0	0.182417		0.398552	0.0576451	0.207357
		BG1-4_	0	2.14879e+06	3.92504e+06	1.85777e+06		0	0	0		0	0	0
		BG1-8_	0	4131455	5234311	2.12488e+06		0	0	0		0	0	0
		BG1-24_	0	6.59452e+06	4899941	2.05861e+06		0	0	0		0	0	0
		BG2_0_	2.23737e+06	0	0	1.96168e+06		0.709087	0.00356801	0.278547		0.530635	0.083991	0.273709
		BG2_4_	0	2777162	5.80712e+06	1.92542e+06		0	0	0		0	0	0
		BG2_8_	0	3182633	4.74622e+06	1901575		0	0	0		0	0	0
		BG2_24_	0	7.14722e+06	6.18944e+06	1.96691e+06		0	0	0		0	0	0
		BG4-0_	2.81258e+06	0	0	1817835		0.962705	0.0427184	0.382628		0.673645	0.112516	0.345551
		BG4-4_	0	2.85433e+06	8.61104e+06	1.89617e+06		0	0	0		0	0	0
		BG4-8_	0	5.00318e+06	9001150	1.9735e+06		0	0	0		0	0	0
		BG4-24_	0	6.32624e+06	7.13572e+06	1.98874e+06		0	0	0		0	0	0
		BG5-0_	2.09534e+06	0	0	1953112		0.646465	0	0.252847		0.495324	0.0769476	0.255971
		BG5-4_	921018	1.12484e+06	2.98933e+06	2116273		0.128693	0	0.0403603		0.203363	0.0187118	0.109304
		BG5-8_	0	2075386	4.66597e+06	1917069		0	0	0		0	0	0
		BG5-24_	0	2.75275e+06	3.96786e+06	1787657		0	0	0		0	0	0
		GFP1-0_	2.35131e+06	0	0	1.98421e+06		0.759323	0.0113228	0.299163		0.558962	0.0896412	0.28794
		GFP1-4_	1.57817e+06	269100	71918.3	2000888		0.41844	0	0.159269		0.366745	0.0513008	0.191379
		GFP1-8_	1693681	765007	221286	1.95403e+06		0.469369	0	0.180169		0.395463	0.0570289	0.205805
		GFP1-24_	1641632	1786401	536796	1966267		0.44642	0	0.170751		0.382522	0.0544478	0.199305
		GFP2-0_	3735923	0	0	2.02309e+06		1.36982	0.105563	0.549701		0.903207	0.158306	0.460871
		GFP2-4_	3.80241e+06	553538	517215	2.05522e+06		1.39913	0.110088	0.561731		0.919736	0.161603	0.469175
		GFP2-8_	3.42494e+06	663740	121708	2105829		1.2327	0.0843967	0.49343		0.82589	0.142884	0.422031
		GFP2-24_	3.73371e+06	1933978	639757	2251182		1.36884	0.105412	0.5493		0.902655	0.158196	0.460594
		stderr
			Picein	pungenol	piceol	BA
		BG1-0_	163465	0	0	58416		-0.205321	0	-0.0967145		0.0150194	-0.018856	0.0146891
		BG1-4_	0	48685.9	58430.3	158303		0	0	0		0	0	0
		BG1-8_	0	88727.8	140993	13597.3		0	0	0		0	0	0
		BG1-24_	0	104053	72150.2	87739		0	0	0		0	0	0
		BG2_0_	43035.2	0	0	35784.4		-0.25842	-0.145783	-0.118506		-0.0149219	-0.0248282	-0.000351929
		BG2_4_	0	37289.1	107781	34459.3		0	0	0		0	0	0
		BG2_8_	0	73780.2	131790	39036.4		0	0	0		0	0	0
		BG2_24_	0	126688	109914	118729		0	0	0		0	0	0
		BG4-0_	121275	0	0	115015		-0.223923	-0.140458	-0.104349		0.00453015	-0.0209482	0.00941985
		BG4-4_	0	199672	170723	21529.3		0	0	0		0	0	0
		BG4-8_	0	120650	187557	94461.9		0	0	0		0	0	0
		BG4-24_	0	113778	92056.4	61339.2		0	0	0		0	0	0
		BG5-0_	53591.4	0	0	68457.7		-0.253765	0	-0.116595		-0.0122974	-0.0243047	0.000966482
		BG5-4_	38026.3	63369.8	61124	45591.3		-0.260628	0	-0.119412		-0.0161672	-0.0250766	-0.000977518
		BG5-8_	0	49514.5	81781.7	148771		0	0	0		0	0	0
		BG5-24_	0	94932.9	79659.1	113694		0	0	0		0	0	0
		GFP1-0_	167778	0	0	83532.5		-0.203419	-0.137293	-0.0959341		0.0160918	-0.0186421	0.0152278
		GFP1-4_	109872	13125.4	5877.58	137955		-0.228951	0	-0.106412		0.00169511	-0.0215137	0.00799566
		GFP1-8_	123057	12870.6	16159.6	32518.9		-0.223137	0	-0.104026		0.00497315	-0.0208599	0.00964239
		GFP1-24_	69881.3	47860.9	34385.7	50557.2		-0.246583	0	-0.113648		-0.00824743	-0.0234969	0.00300101
		GFP2-0_	192882	0	0	40214.5		-0.192351	-0.135585	-0.0913917		0.022333	-0.0173972	0.0183631
		GFP2-4_	261014	31984.5	120763	33042.3		-0.16231	-0.130947	-0.0790636		0.0392721	-0.0140184	0.0268725
		GFP2-8_	115763	8436.48	30828.5	27155.9		-0.226353	-0.140833	-0.105346		0.0031598	-0.0212216	0.00873145
		GFP2-24_	185104	166161	216508	76123.6		-0.19578	-0.136114	-0.092799		0.0203993	-0.0177829	0.0173918

## Sheet: Sheet1
timepoint_0			Isopungenin	Picein	Pungenin	pungenol	piceol	BA		average	timepoint_0		Isopungenin	Picein	Pungenin	pungenol	piceol	BA		stderr	timepoint_0		Isopungenin	Picein	Pungenin	pungenol	piceol	BA
	Pg653_1_1	0.04	15530539	9588932	13663804	0	0	2170184				Pg653_1_1	15102690	10012358	1.21881e+07	0	0	2264892				Pg653_1_1	469581	269818	869843	0	0	49268
	Pg653_1_2	0.04	14164730	10513792	10652377	0	0	2288692				Pg653_1_2										Pg653_1_2
	Pg653_1_3	0.04	15612801	9934350	12248205	0	0	2335800				Pg653_1_3										Pg653_1_3
	Pg653_2_1	0.04	13883350	8769096	13000401	0	0	2363723				Pg653_2_1	1.39106e+07	9357887	1.26619e+07	0	0	2227567				Pg653_2_1	144137	746662	583690	0	0	78861.2
	Pg653_2_2	0.04	13675674	10840771	13460213	0	0	2228434				Pg653_2_2										Pg653_2_2
	Pg653_2_3	0.04	14172744	8463794	11525117	0	0	2090544				Pg653_2_3										Pg653_2_3
	Pg653_3_1	0.04	18856110	8739498	13024935	0	0	2438489				Pg653_3_1	16406066	9.39026e+06	1.33909e+07	0	0	2.25531e+06				Pg653_3_1	1.24223e+06	393257	187323	0	0	99740.5
	Pg653_3_2	0.04	15537977	10098179	13504422	0	0	2232116				Pg653_3_2										Pg653_3_2
	Pg653_3_3	0.04	14824111	9333096	13643332	0	0	2095321				Pg653_3_3										Pg653_3_3
timepoint_24			Isopungenin	Picein	Pungenin	pungenol	piceol	BA			timepoint_24		Isopungenin	Picein	Pungenin	pungenol	piceol	BA			timepoint_24		Isopungenin	Picein	Pungenin	pungenol	piceol	BA
	Pg653_1_1	0.04	10070009	7831681	9604684	22217438	16290568	2437879				Pg653_1_1	8.96273e+06	7.70232e+06	8261548	2.18889e+07	15990602	2.23558e+06				Pg653_1_1	589022	408282	1.35808e+06	191138	261406	101585
	Pg653_1_2	0.04	8060826	8335867	9634514	21893907	16211449	2118168				Pg653_1_2										Pg653_1_2
	Pg653_1_3	0.04	8757344	6939399	5545446	21555372	15469789	2150688				Pg653_1_3										Pg653_1_3
	Pg653_2_1	0.04	10341338	7434046	4791478	25016852	18609375	2248239				Pg653_2_1	1.02581e+07	6.87669e+06	8.01822e+06	25654782	1.88808e+07	2.19324e+06				Pg653_2_1	128046	402118	1.61891e+06	623669	137173	41564.5
	Pg653_2_2	0.04	10006748	6095903	9863383	25045483	18982250	2111761				Pg653_2_2										Pg653_2_2
	Pg653_2_3	0.04	10426234	7100120	9399798	26902011	19050905	2219734				Pg653_2_3										Pg653_2_3
	Pg653_3_1	0.04	9026435	7814675	11006778	21985505	16593209	2224968				Pg653_3_1	8914120	7551838	10903453	22287024	17225074	2.25665e+06				Pg653_3_1	286495	272431	444565	261981	434969	77729.7
	Pg653_3_2	0.04	9344560	7833751	11616583	22066682	18058842	2404299				Pg653_3_2										Pg653_3_2
	Pg653_3_3	0.04	8371365	7007088	10086998	22808885	17023171	2140687				Pg653_3_3										Pg653_3_3
	ave								stderr
			Isopungenin	Picein	Pungenin	pungenol	piceol			Isopungenin	Picein	Pungenin	pungenol	piceol
	BG1-0_		585604	1706106	1.01245e+06	0	0		BG1-0_	121382	163465	321323	0	0
	BG2_0_		868055	2.23737e+06	1.72821e+06	0	0		BG2_0_	63013.6	43035.2	156715	0	0
	BG4-0_		690013	2.81258e+06	1537449	0	0		BG4-0_	58695.2	121275	279929	0	0
	BG5-0_		551902	2.09534e+06	1.07944e+06	0	0		BG5-0_	45846	53591.4	68746.8	0	0
	GFP1-0_		829578	2.35131e+06	1.24285e+06	0	0		GFP1-0_	85409.1	167778	28524.8	0	0
	GFP2-0_		1.91522e+06	3735923	2.84379e+06	0	0		GFP2-0_	183060	192882	269119	0	0
	PG653_0_1		15102690	10012358	1.21881e+07	0	0		PG653_0_1	469581	269818	869843	0	0
	PG653_0_2		1.39106e+07	9357887	1.26619e+07	0	0		PG653_0_2	144137	746662	583690	0	0
	PG653_0_3		16406066	9.39026e+06	1.33909e+07	0	0		PG653_0_3	1.24223e+06	393257	187323	0	0
	BG1-24_		0	0	979351	6.59452e+06	4899941		BG1-24_	0	0	140974	104053	72150.2
	BG2_24_		0	0	1.27013e+06	7.14722e+06	6.18944e+06		BG2_24_	0	0	66764.8	126688	109914
	BG4-24_		0	0	0	6.32624e+06	7.13572e+06		BG4-24_	0	0	0	113778	92056.4
	BG5-24_		0	0	864785	2.75275e+06	3.96786e+06		BG5-24_	0	0	57746	94932.9	79659.1
	GFP1-24_		378391	1641632	1.88477e+06	1786401	536796		GFP1-24_	23788.2	69881.3	56594.8	47860.9	34385.7
	GFP2-24_		1.75077e+06	3.73371e+06	2847652	1933978	639757		GFP2-24_	267102	185104	65249.5	166161	216508
	Pg653_24_1		8.96273e+06	7.70232e+06	8261548	2.18889e+07	15990602		Pg653_24_1	589022	408282	1.35808e+06	191138	261406
	Pg653_24_2		1.02581e+07	6.87669e+06	8.01822e+06	25654782	1.88808e+07		Pg653_24_2	128046	402118	1.61891e+06	623669	137173
	Pg653_24_3		8914120	7551838	10903453	22287024	17225074		Pg653_24_3	286495	272431	444565	261981	434969
