# Supplementary material for: In vivo function of Pgβglu-1 in the release of acetophenones in white spruce
Source: PeerJ. 2017 Jul 7;5:e3535. doi: 10.7717/peerj.3535 (PMC5502087; doi:10.7717/peerj.3535)
Supplement: Supplemental Information 6 [file peerj-05-3535-s006.xlsx]

## Sheet: Quantification
						#	RT [min]	Area
						1	3.2	212408						average					stderr						FW mg	normalized				normalized				average				stderr						iso
						2	4.1	1939460			picein	pungenol	piceol		picein	pungenol	piceol			picein	pungenol	piceol					picein	pungenol	piceol		picein	pungenol	piceol		picein	pungenol	piceol		picein	pungenol	piceol		GFP1	68341.6
						3	5.5	109759		2.5	212408	1939460	109759	2.5	214875	1955952	214504		2.5	6047.57	55998	52501.4			95	GFP1	184708	2307.35	3079.82	GFP1	20.7493	0.0400249	0.334384	GFP1	13.9981	0.0709664	0.37199	GFP1	4.71422	0.0327393	0.107266		GFP2	4880.96
						#	RT [min]	Area			226363	2060132	260513												103	GFP2	47511.9	2278.93	2075.91	GFP2	4.92274	0.0364616	0.207881	GFP2				GFP2					GFP3	34132.8
						1	3.2	586436			205854	1868264	273241												98	GFP3	149887	8112.23	5450.95	GFP3	16.3223	0.136413	0.573706	GFP3				GFP3					line1-1	36917.4
						2	4.1	3494582		5	586436	3494582	544771	5	595981	3607081	560632		5	11744.7	237334	9848.89			99	line1-1	52804.4	12375.3	19869.6	line1-1	5.69215	0.205997	2.07013	line1-1	9.02038	0.142109	2.66713	line1-1	2.65438	0.0340548	0.618469		line1-2	34287.2
						3	5.5	544771			619341	3263968	578678												97	line1-2	64558.4	7687.83	19066.6	line1-2	7.10269	0.130609	2.02743	line1-2				line1-2					line1-3	114327
						#	RT [min]	Area			582167	4062693	558447												101	line1-3	135018	5498.89	38226.8	line1-3	14.2663	0.0897211	3.90382	line1-3				line1-3					line2-1	37287.7
						1	3.3	2172567		20	2172567	12701247	1982512	20	2.41966e+06	11938281	2.3927e+06		20	127387	467454	206748			98	line2-1	87349.7	7096.81	2567.03	line2-1	9.51212	0.119338	0.270177	line2-1	12.0722	0.125118	0.952365	line2-1	1.86599	0.0654662	0.790875		line2-2	116703
						2	4.1	12701247			2489448	11088874	2552552												104	line2-2	153038	929.506	580.513	line2-2	15.7039	0.0147285	0.0575734	line2-2				line2-2					line2-3	123613
						3	5.5	1982512			2596972	12024722	2643025												100	line2-3	103079	14641.9	24522.5	line2-3	11.0005	0.241289	2.52935	line2-3				line2-3					line3-1	28630.9
						#	RT [min]	Area		50	5058468	25415055	4712511	50	5.18367e+06	2.30849e+07	4906969		50	74440.6	1.17778e+06	97237.2			101	line3-1	59549.2	15598.8	36973.2	line3-1	6.29212	0.254513	3.7758	line3-1	6.21985	0.145765	2.65406	line3-1	2.78722	0.0569344	0.582424		line3-2	1201.14
						1	3.2	5058468			5316039	21621187	5006379												99	line3-2	12584	7246.81	22701	line3-2	1.35651	0.120629	2.36512	line3-2				line3-2					line3-3	18560.5
						2	4.1	25415055			5176507	22218384	5002017												98	line3-3	101113	3696.05	17304.5	line3-3	11.0109	0.0621516	1.82128	line3-3				line3-3					line4-1	24759.5
						3	5.5	4712511		100	9140431	42373010	8927036	100	9006214	37921486	9.57173e+06		100	303218	2.26731e+06	391885			100	line4-1	91316.9	12251.9	49172.1	line4-1	9.74525	0.201904	5.07179	line4-1	8.22413	0.173554	4.17539	line4-1	1.96956	0.0308876	0.522373		line4-2	75397
						#	RT [min]	Area			8426941	36444039	9508062												101	line4-2	100417	12681.3	41047.7	line4-2	10.6103	0.206911	4.19189	line4-2				line4-2					line4-3	2685.79
						1	3.2	9140431			9451270	34947409	10280079												104	line4-3	42068.2	7058.52	32895.5	line4-3	4.3168	0.111846	3.26247	line4-3				line4-3
						2	4.1	42373010
						3	5.5	8927036																										average				stderr
						#	RT [min]	Area			average					stderr																			picein	pungenol	piceol			picein	pungenol	piceol
						1	3.3	226363				picein	pungenol	piceol			picein	pungenol	piceol															GFP	13.9981	0.0709664	0.37199	11.5554	GFP	4.71422	0.0327393	0.107266
						2	4.1	2060132			2.5	214875	1955952	214504		2.5	6047.57	55998	52501.4															Line1	9.02038	0.142109	2.66713	12.0236	Line1	2.65438	0.0340548	0.618469
						3	5.4	260513			5	595981	3607081	560632		5	11744.7	237334	9848.89															Line2	12.0722	0.125118	0.952365	11.2664	Line2	1.86599	0.0654662	0.790875
						#	RT [min]	Area			20	2.41966e+06	11938281	2.3927e+06		20	127387	467454	206748															Line3	6.21985	0.145765	2.65406	7.37074	Line3	2.78722	0.0569344	0.582424
						1	3.3	619341			50	5.18367e+06	2.30849e+07	4906969		50	74440.6	1.17778e+06	97237.2															Line4	8.22413	0.173554	4.17539	10.698	Line4	1.96956	0.0308876	0.522373
						2	4.1	3263968			100	9006214	37921486	9.57173e+06		100	303218	2.26731e+06	391885
						3	5.5	578678
						#	RT [min]	Area			average
						1	3.3	2489448				picein	pungenol	piceol
						2	4.1	11088874			2.5	-1.03322	3.22328	0.463432
						3	5.5	2552552			5	3.22561	5.94424	4.1219
						#	RT [min]	Area			20	23.6051	19.6735	23.4863
						1	3.3	5316039			50	54.4927	38.0424	50.0614
						2	4.1	21621187			100	97.2094	62.4922	99.3665
						3	5.5	5006379
						#	RT [min]	Area
						1	3.2	8426941
						2	4.1	36444039
						3	5.5	9508062
						#	RT [min]	Area
						1	3.2	205854
						2	4.1	1868264
						3	5.5	273241
						#	RT [min]	Area
						1	3.2	582167
						2	4.1	4062693
						3	5.5	558447
						#	RT [min]	Area
						1	3.2	2596972			average				stderr
						2	4.1	12024722				picein	pungenol	piceol			picein	pungenol	piceol
						3	5.5	2643025			GFP	13.9981	0.0709664	0.37199	11.5554	GFP	4.71422	0.0327393	0.107266
						#	RT [min]	Area			Line1	9.02038	0.142109	2.66713	12.0236	Line1	2.65438	0.0340548	0.618469
						1	3.2	5176507			Line2	12.0722	0.125118	0.952365	11.2664	Line2	1.86599	0.0654662	0.790875
						2	4.1	22218384			Line3	6.21985	0.145765	2.65406	7.37074	Line3	2.78722	0.0569344	0.582424
						3	5.5	5002017			Line4	8.22413	0.173554	4.17539	10.698	Line4	1.96956	0.0308876	0.522373
						#	RT [min]	Area
						1	3.2	9451270
						2	4.1	34947409
						3	5.5	10280079				pugnenol	piceol			pugnenol	piceol
											GFP	0.0709664	0.37199
											L1	0.142109	2.66713
											L2	0.125118	0.952365
									actually line 4		L3	0.173554	4.17539
